# Supplementary material for: Mitochondrial dynamics and segregation during the asymmetric division of Arabidopsis zygotes
Source: Quant Plant Biol. 2020 Nov 30;1:e3. doi: 10.1017/qpb.2020.4 (PMC10095797; doi:10.1017/qpb.2020.4)
Supplement: Supplementary file 1 [file qpbsup.zip]

Archive with 4 entries (4 files):
- S2632882820000041sup001.avi
- S2632882820000041sup002.avi
- S2632882820000041sup003.avi
- S2632882820000041sup004.docx
